# Supplementary material for: Mineralizing Gelatin Microparticles as Cell Carrier and Drug Delivery System for siRNA for Bone Tissue Engineering
Source: Pharmaceutics. 2022 Feb 28;14(3):548. doi: 10.3390/pharmaceutics14030548 (PMC8949427; doi:10.3390/pharmaceutics14030548)
Supplement: Supplementary file 1 [file pharmaceutics-14-00548-s001.zip]

Archive with 1 entries (1 files):
- pharmaceutics-1586391-supplementary.pdf
